# Supplementary material for: Comparative Phytochemical Profiling and Cellular Antioxidant and Anti-Inflammatory Effects of Wild and Cultivated Vaccinium Berries
Source: Antioxidants (Basel). 2026 Jul 22;15(7):910. doi: 10.3390/antiox15070910 (PMC13405888; doi:10.3390/antiox15070910)
Supplement: Supplementary file 1 [file antioxidants-15-00910-s001.zip]

Archive with 1 entries (1 files):
- antioxidants-4396422-supplementary.pdf
